# Supplementary material for: Cystatin C, a potential marker for cerebral microvascular compliance, is associated with white-matter hyperintensities progression
Source: PLoS One. 2017 Sep 14;12(9):e0184999. doi: 10.1371/journal.pone.0184999 (PMC5599063; doi:10.1371/journal.pone.0184999)
Supplement: S1 Dataset — (XLSX) [file pone.0184999.s002.xlsx]

## Sheet: 정리
Patient No.	SBP	DBP	MBP	PP	Height	Weight	BMI1	TC	LDL	HbA1c	Cystatin C	CRP	GFR	RU mAlb	U mAlb/Cr	Microalbumin	Age	Male Sex	Prev.Stroke	Heart	Smoking	Statin	Antihypertensive	All Antithrombotics	MR interval (mo)	Basetot	Whole Vol.	Futot	Whole vol.	Progression	Medical CU	HA DIZ	Anuerysm	lacune	Progression rate	ΔSBP	ΔDBP	ΔMBP	ΔPP	ΔBMI	ΔTC	ΔLDL	ΔHbA1c	ΔCRP	ΔGFR	cystatin C FU	ΔcystatinC	HTN	DM
1	117	63	81	54	150	44	19.5556	117	76	5.8	1.266	0.18	98.8	0	0.01	0	80	0	1	0	0	0	1	1	38	6475	7.0311e+06	13860	7.04276e+06	8032.46	1	0	0	0	2.53657	4.5726	5.10332	4.90859	-0.530723	2.04444	0	0	0	1.41	15.1	1.871	0.605	1	0
2	136	66	89.3333	70	171.4	68	23.1466	120	62	6.5	1.339	0.07	65	0	0.025	0	73	1	1	1	1	1	1	1	41	31389	6.77136e+06	34194	5.99792e+06	3137.65	1	0	0	0	0.918336	-2.16638	3.16434	1.36588	-5.33072	0.510587	-5	-3	0	-0.06	5.3	1.272	-0.067	1	1
3	110	70	83.3333	40	150	56.95	25.3111	246	73	8.7	0.994		50.1	0	0.025	0	65	0	0	0	0	0	0	1	36	3403	7.02781e+06	3725	6.89369e+06	310.335	0	1	0	0	0.103445	6.65942	2.99014	4.19868	3.66928	0	0	0	-1	0	-13.1	0.954	-0.04	1	1
4	157	111	126.333	46	156	67	27.5312	135	66	5.2	0.734	0.05	84.4	0	0.095	1	70	0	1	0	0	1	1	1	35	22220	6.9968e+06	25516	6.98432e+06	2729.71	1	0	0	0	0.9359	-7.56462	-9.4339	-8.82676	1.86928	0.904011	19	22	0	-0.04	0.9	0.911	0.177	1	0
5	144	90	108	54	155	60	24.974	181	96	5.9	0.72	0.09	118.3	0		0	72	0	1	0	0	1	0	1	45	885	7.27608e+06	935	6.43713e+06	41.0126	1	0	0	0	0.0109367	-2.54748	-2.01676	-2.21149	-0.530723	0.416233	0	20	0	0.03	-7.3	0.739	0.019	0	0
6	110	70	83.3333	40	170	62.8	21.7301	182	116	5.4	0.796	0.09	70.3	0		0	56	0	0	0	0	0	0	1	46	14696	6.77296e+06	14960	7.2101e+06	227.689	1	0	0	0	0.0593971	5.64005	1.97077	3.17931	3.66928	0.415225	30	16	0	-0.08	12.1	0.837	0.041	0	0
7	122	78	92.6667	44	157	52.9	21.4613	162	90	5.2	0.738	0.01	86.4	0.5	0.045	1	75	0	0	0	0	0	1	1	36	14247	5.8577e+06	16106	6.35143e+06	1543.79	1	0	0	0	0.514597	-1.62101	-4.09029	-3.28269	2.46928	0.446266	0	32	0	0.52	-5.1	0.945	0.207	1	0
8	166	92	116.667	74	175.8	90.65	29.3312	169	110	6.6	0.805	0.01	90.6	0.5	0.007	0	67	1	0	0	0	1	0	1	46	13862	6.96295e+06	15173	7.0117e+06	1137.06	1	0	0	0	0.296623	-10.4	-3.86929	-6.06869	-6.53072	-0.857449	132	-20	0	0	-4.5	0.953	0.148	1	1
9	196	99	131.333	97	158	51	20.4294	159	83	7.7	1.08	0.39	52.6	0	0.0822	1	74	0	0	0	0	0	1	1	40	4469.09	6.28545e+06	8635.35	6.46071e+06	4185.42	0	1	0	0	1.25563	-22.11	-8.67928	-13.184	-13.4307	-1.36196	-15	-7	0	-0.21	-4.2	1.885	0.805	1	1
10	98	59	72	39	172.4	66.1	22.2396	117	74	6.4	0.832	0.27	105.5	0	0.006	0	63	1	1	0	0	1	0	1	36	2815	6.51763e+06	5831	5.09309e+06	2659.34	1	0	0	0	0.886447	8.2187	4.24942	5.55819	3.96928	0.302808	-6	-10	0	-0.17	19.9	0.893	0.061	0	1
11	128	88	101.333	40	165	66	24.2424	115	55	7.2	1.17	0.35	62.1	1	0.086	1	69	1	0	1	1	1	1	1	36	42890	8.47155e+06	52436	6.77296e+06	9981.49	1	0	0	0	3.32716	7.03441	3.36513	4.57367	3.66928	0.881543	30	18	0	-0.15	-14.1	1.17	0	1	1
12	130	70	90	60	163.5	64	23.9411	127	75	5.3	0.67	0.04	79	0	0.018	0	70	1	0	0	0	1	0	1	36	25.59	6.8094e+06	36.5	5.03455e+06	8.63263	0	0	0	1	0.00287754	-0.21419	2.11653	1.3204	-2.33072	0.74816	0	-18	0	-0.03	13.7	0.67	0	0	0
13	140	70	93.3333	70	164	64	23.7954	209	105	9.4	1.817	0.23	34.6	1	0.03	1	80	1	1	0	1	1	0	1	40	21904	7.37549e+06	32453	7.02717e+06	13745.8	0	1	0	0	4.12374	-0.949853	4.38087	2.58241	-5.33072	0	-81	-46	0	0.3	6.2	2.084	0.267	0	1
14	132	80	97.3333	52	171	75	25.6489	196	108	5.2	0.996	0.01	69.8	1		1	69	1	0	0	0	1	1	1	39	2674	7.02595e+06	3321	7.04661e+06	624.187	1	0	0	0	0.192058	0.0519859	-0.0172912	-0.0115553	0.0692771	0.341986	-12	-15	0	0.11	4.4	0.926	-0.07	1	0
15	143	76	98.3333	67	169.6	75.8	26.3522	170	101	5.4	0.94	0.51	53.8	0	0.007	0	67	1	0	1	1	1	1	1	39	123.2	4.81857e+06	118.3	4.70313e+06	-4.59241	1	0	0	0	-0.00141305	-12.0775	-7.64679	-9.14455	-4.43072	0.417186	7	0	0	-0.3	7.6	0.94	0	1	0
16	110	80	90	30	158	62.4	24.996	152	91	7.9	1.02	1	96.9	1	0.257	1	61	1	1	0	1	1	0	1	36	6761	8.67686e+06	12467	6.96431e+06	5570.74	0	1	0	0	1.85691	13.2556	6.58634	8.79721	6.66928	0.640923	0	0	0	-0.7	6.1	1.02	0	0	1
17	110	70	83.3333	40	156.5	55	22.4561	155	79	6.1	0.6	0.29	97.5	0	0.004	0	60	0	0	1	0	1	0	1	44	946	6.76939e+06	1369	4.47573e+06	316.736	1	0	0	0	0.0863825	5.62577	1.95649	3.16503	3.66928	0	0	-2	-0.2	0.03	-6.6	0.6	0	0	1
18	145	75	98.3333	70	163.4	73	27.3413	146	70	5.3	0.754	0.01	87.3	0	0.001	0	64	1	1	0	1	0	1	1	48	5215	6.98677e+06	10625	5.22383e+06	4541.13	1	0	0	0	1.13528	-4.00474	1.32599	-0.472477	-5.33072	0.374538	8	9	0.2	0.01	-7.9	0.725	-0.029	0	0
19	137	80	99	57	156.8	64	26.0308	259	54	8.5	1.148	0.14	60.7	0.5	0.053	1	65	0	1	0	0	0	1	1	34	9767	7.27755e+06	17023	7.10822e+06	7515.35	1	0	0	0	2.65248	-0.441598	0.989125	0.493694	-1.43072	0.935483	-114	20	1.1	1.72	-9.1	1.239	0.091	1	1
20	128	75	92.6667	53	155.7	67.3	27.7612	161	96	6.1	0.931	0.01	54.7	1	0.356	1	67	0	0	0	0	1	0	1	48	2320	8.15228e+06	5348	7.02034e+06	2824.31	1	0	0	0	0.706076	5.75733	5.98805	5.89356	-0.230723	0.12375	-20	-14	-0.4	0	-2	0.931	0	1	0
21	165	91	115.667	74	164.6	64.85	23.9359	170	92	5.9	0.763	0.06	99.9	0	0.016	0	63	1	0	0	0	0	0	1	39	5849	7.08837e+06	4954	5.23759e+06	-755.729	0	1	0	0	-0.232532	-9.59831	-3.06759	-5.26698	-6.53072	0.0553645	-14	-7	-0.3	0.13	7.7	0.763	0	0	0
22	133	78	96.3333	55	163	60.2	22.658	166	89	5.9	0.49	0.2	115.9	1	0.036	1	68	0	0	1	0	1	0	1	40	674	6.91691e+06	783	6.65173e+06	73.7574	1	0	0	0	0.0221272	-0.684176	0.146547	-0.148417	-0.830723	-0.0752757	6	-6	0	-0.19	3.6	0.49	0	1	0
23	138	86	103.333	52	163.6	65.2	24.3602	108	55	7.7	1.13	0.01	45.7	1	0.101	1	62	0	1	1	0	1	1	1	48	7399	6.9891e+06	9120	6.96837e+06	1768.48	1	0	0	0	0.442121	-1.89539	-1.96467	-1.95893	0.0692771	1.75603	-8	3	0.1	0.22	2	1.308	0.178	0	1
24	172	92	118.667	80	171	71.7	24.5204	201	107	5.9	0.68	0.81	75.2	0	0.001	0	73	1	0	0	0	1	1	1	36	18956	6.77286e+06	22192	7.00202e+06	2579.55	1	0	0	0	0.85985	-12.9604	-4.62964	-7.43044	-8.33072	0.102596	-48	-31	0	-0.8	4.9	0.7	0.02	1	0
25	151	95	113.667	56	156.8	57.8	23.5091	152	89	5.7	0.59	0.01	88.7	0	0.098	1	71	1	0	1	0	1	1	1	46	16302	6.95205e+06	18908	6.1084e+06	1935	0	0	1	0	0.504783	-5.94361	-4.81289	-5.20809	-1.13072	-0.732117	0	0	0	0	5.7	0.59	0	1	0
26	133	78	96.3333	55	163	65.4	24.6152	132	61	5.8	1.551	0.46	37.5	0.5	0.172	1	73	1	0	0	0	1	1	1	36	3192	7.21682e+06	8580	6.31956e+06	6486.56	0	1	0	0	2.16219	0.515459	1.34618	1.05122	-0.830723	0.225827	0	0	0.2	-0.29	7.7	1.333	-0.218	1	0
27	120	80	93.3333	40	170	74	25.6055	135	68	6.4	0.799	0.01	77.1	0.5		0	66	1	0	0	1	1	0	1	38	25226.9	8.88842e+06	36324.5	6.64447e+06	9589.21	1	0	0	0	3.02817	11.1019	7.43261	8.64115	3.66928	0.346021	9	-3	0.3	0.1	7.5	0.829	0.03	0	0
28	126	74	91.3333	52	161	65	25.0762	146	94	5.5	0.946	0.01	53.1	0.5	0.025	0	69	1	0	1	0	0	1	1	45	5250	8.29942e+06	9765	6.27581e+06	4245.06	1	0	0	0	1.13202	6.94588	6.8766	6.88234	0.0692771	1.92894	0	-3	-0.5	0.2	0.8	0.946	0	1	0
29	104	60	74.6667	44	146.4	40.7	18.9894	137	70	8.8	1.229	0.11	39.3	0	0.018	0	61	0	0	1	0	0	1	0	35	5346	6.07436e+06	8966	5.41789e+06	3879.41	0	1	0	0	1.33008	4.64562	2.17634	2.98395	2.46928	0.606542	0	0	-0.6	0.29	2.6	1.627	0.398	1	1
30	134	82	99.3333	52	168	44	15.5896	150	82	6	0.749	5.47	71.6	0	0.015	0	77	0	1	0	0	1	1	1	35	124867	7.03931e+06	138375	7.01515e+06	11300.9	1	0	0	0	3.87459	-0.494585	-0.563862	-0.558126	0.0692771	0.708617	21	20	0	-4.19	-14.4	0.749	0	1	0
31	149	77	101	72	158	56.1	22.4724	160	85	6	0.6	0.01	93.4	0.5	0.012	0	74	0	0	0	0	1	1	1	36	5648.94	7.01551e+06	7420.31	8.51112e+06	1326.37	1	0	0	0	0.442124	-5.08975	0.840971	-1.15796	-5.93072	0.360519	10	9	0	0.01	-7.2	0.6	0	1	0
32	112	74	86.6667	38	161	50	19.2894	188	117	5.5	0.894	0.01	75.9	0	0.002	0	57	0	0	0	0	1	0	1	37	3544	6.56243e+06	3122	6.34845e+06	-385.711	0	1	0	0	-0.125096	4.19793	-0.0713475	1.33766	4.26928	0.385788	-3	-12	0	0	-0.1	0.802	-0.092	1	0
33	120	80	93.3333	40	165.4	43.8	16.0104	185	116	5.9	0.872	6.53	94.8	1	0.007	0	62	1	0	1	0	0	1	0	44	5221	6.91767e+06	10020	6.94639e+06	4332.02	1	0	0	0	1.18146	3.21888	-0.450394	0.758141	3.66928	0.804177	-1	3	0.1	-5.606	6.2	0.872	0	1	1
34	156	84	108	72	171	69.2	23.6654	192	81	6.9	0.833	0.24	58.7	2	0.143	1	71	1	0	0	0	0	1	1	46	742.5	6.48649e+06	3637	6.96455e+06	2553.74	1	0	0	0	0.666194	-9.30584	-3.37511	-5.37404	-5.93072	0.273588	-39	-17	-0.3	-0.16	3.4	1.035	0.202	1	0
35	153	92	112.333	61	144.3	43.3	20.7948	137	57	5.3	0.85	0.06	72.8	1	0.09	1	70	0	0	0	0	0	1	1	34	15824	6.38876e+06	18886	6.17542e+06	2728.95	0	1	0	0	0.963159	-8.79676	-6.16603	-7.0624	-2.63072	0	63	0	0	-0.02	3.1	0.75	-0.1	1	1
36	126	74	91.3333	52	156.2	59	24.1819	179	100	6	1.21	4.16	64.7	0	0.018	0	69	0	0	1	0	1	0	1	44	1857.74	6.63324e+06	1585.16	6.33604e+06	-289.852	1	0	0	0	-0.0790505	0.281158	0.211881	0.217617	0.0692771	0.819725	77	54	-0.3	-1.78	-22	1.211	0.001	1	0
37	130	75	93.3333	55	166	69.9	25.3665	205	130	5.5	0.91	0.18	91.8	0	0.012	0	55	1	1	0	0	0	1	1	43	4699	8.28529e+06	4672	7.19474e+06	-24.8981	1	0	0	0	-0.0069483	5.68936	6.52008	6.22512	-0.830723	0.399187	2	4	0.3	0.09	0.9	0.911	0.001	1	0
38	130	75	93.3333	55	166	69.9	25.3665	205	130	5.5	0.91	0.18	91.8	0	0.012	0	51	1	1	0	1	0	1	1	38	5532.34	7.19474e+06	15563	6.99083e+06	9249.78	1	0	0	0	2.92098	1.32715	2.15788	1.86291	-0.830723	0.399187	2	4	0.3	0.09	0.9	0.911	0.001	1	1
39	140	90	106.667	50	171	76	25.9909	174	104	6.8	0.63	0.41	96.9	0	0.005	0	52	1	1	0	0	0	1	1	36	338.2	7.57852e+06	367.57	8.48651e+06	22.5349	1	0	0	0	0.00751163	-0.137745	-0.807022	-0.60082	0.669277	0	-17	-7	-0.3	-0.31	-1.1	0.867	0.237	1	1
40	134	81	98.6667	53	171	76	25.9909	174	104	6.8	0.86	0.41	96.9	0	0.005	0	56	1	1	0	0	0	1	1	44	146	8.48651e+06	147	7.21189e+06	0.896459	1	0	0	0	0.000244489	5.29424	5.52496	5.43047	-0.230723	0	-17	-7	-0.3	-0.31	-1.1	0.867	0.007	0	1
41	130	80	96.6667	50	170	70	24.2215	192	125	11.2	0.826	0.19	77.1	1	0.027	0	72	1	0	0	0	0	0	1	36	659	6.60251e+06	677	6.99221e+06	15.8141	1	0	0	0	0.00527136	-1.04178	-1.71106	-1.50485	0.669277	-0.692042	-1	0	-4.3	-0.01	17.2	0.859	0.033	1	0
42	127	75	92.3333	52	160	63	24.6094	200	121	5.3	0.728	0.04	81	0		0	70	1	0	0	1	0	1	1	37	515.1	7.78565e+06	1260.7	7.02694e+06	614.968	1	0	0	0	0.199449	4.59079	4.52151	4.52725	0.0692771	0.390625	-23	0	0	-0.02	11.7	0.728	0	1	1
43	122	69	86.6667	53	155.5	67	27.7086	145	57	9.1	0.78	0.01	79.8	0.5	0.228	1	60	1	0	1	0	1	1	1	35	4106	6.98898e+06	5535	6.64885e+06	1220	0	0	0	1	0.418286	2.90412	3.13485	3.04035	-0.230723	0.413561	0	-5	-2.3	0	-1.7	0.65	-0.13	1	1
44	140	72	94.6667	68	164	66.9	24.8736	107	33	9.1	0.7	4.32	110.9	1	0.095	1	71	1	1	0	0	1	1	1	35	2736	7.22204e+06	3556	6.53887e+06	663.199	0	1	0	0	0.227383	-1.56365	3.16708	1.56908	-4.73072	0.0371802	14	0	0	-1.12	7	1.212	0.512	1	1
45	143	85	104.333	58	170	65	22.4913	147	88	6.9	1.163	0.02	50.7	1	0.01	0	72	1	1	0	0	1	1	1	41	1336	6.99604e+06	8741	6.94226e+06	7719.62	1	0	0	0	2.2594	-3.36763	-1.63691	-2.23257	-1.73072	-0.346021	5	-3	0.2	-0.01	4.4	1.239	0.076	1	0
46	178	107	130.667	71	152	70	30.2978	152	94	8.9	0.69	0.44	65.2	2	0.111	1	78	0	1	0	0	1	1	1	36	29428	6.93634e+06	36601	7.03867e+06	5759.79	1	0	0	0	1.91993	-14.1065	-8.47573	-10.3744	-5.63072	5.49688	0	0	0	-0.3	4.1	0.71	0.02	1	1
47	110	69	82.6667	41	173	67	22.3863	137	70	8	0.73	0.89	21.4	2	3.017	1	68	1	0	0	0	0	1	1	41	4862	6.44539e+06	21228	6.81322e+06	13517.1	0	0	0	1	3.95624	4.32974	0.96046	2.06876	3.36928	1.00237	0	0	0	0.27	5.8	0.73	0	0	0
48	129	59	82.3333	70	165	55.7	20.4591	153	59	5.2	1.2	0.27	32.7	2	0.14	1	61	1	0	0	0	1	1	1	39	11836	7.21227e+06	10525	7.00771e+06	-1388.27	0	1	0	0	-0.42716	1.69729	7.02801	5.22955	-5.33072	2.68136	18	6	0	-0.18	-2.2	2.194	0.994	1	0
49	170	80	110	90	148	52.6	24.0139	219	159	5.8	0.42	0.14	75.1	0.5	0.039	1	78	0	0	0	0	1	1	1	36	18875	6.9875e+06	46156	6.71922e+06	17090.9	0	0	0	1	5.69698	-11.5018	-0.171096	-3.97423	-11.3307	0	-102	-99	-0.4	-0.05	10.8	0.81	0.39	1	1
50	133	71	91.6667	62	157	58.1	23.5709	131	64	6.1	5.3	2.7	29.1	0.5	0.22	1	78	0	1	0	0	1	1	0	34	16570	5.80975e+06	25354	6.71239e+06	19548.4	0	0	0	1	6.89944	-5.1128	-2.18208	-3.17868	-2.93072	0.365126	30	5	0.2	-2.54	-3.4	2.42	-2.88	1	1
51	120	70	86.6667	50	163	65.8	24.7657	111	60	7.3	0.897	0.74	43.6	1	0.013	0	74	1	0	0	0	1	1	1	45	1811	5.0362e+06	1841	6.51465e+06	27.4662	0	0	0	1	0.00732432	-4.30701	-4.97629	-4.77008	0.669277	0	0	0	2.4	-0.27	-4.3	2.499	1.602	1	1
52	120	80	93.3333	40	173.3	82.6	27.5032	138	68	7.3	0.75	0.05	81.2	0	0.022	0	74	1	0	0	0	1	1	1	46	2715	8.93953e+06	2857	7.39895e+06	118.878	1	0	0	0	0.0310115	11.3063	7.63704	8.84557	3.66928	-0.865718	-2	-3	-0.4	0.01	-9.3	1.001	0.251	1	0
53	120	80	93.3333	40	155	65	27.0552	131	75	6.2	0.814	1.06	90.6	0.5		0	62	0	0	0	0	1	1	1	45	6669	7.00675e+06	7741	6.30453e+06	934.949	1	0	0	0	0.24932	3.57521	-0.0940671	1.11447	3.66928	1.2487	1	-10	0.1	-1.05	-0.9	0.828	0.014	0	0
54	110	67	81.3333	43	145	55	26.1593	122	66	5.4	0.68	1.03	69.3	0	0.066	1	80	0	0	0	0	1	0	0	40	12220	6.9247e+06	20371	8.27046e+06	6497.5	1	0	0	0	1.94925	6.24699	3.47771	4.38554	2.76928	-4.75624	10	0	0.5	-0.93	15.5	0.68	0	0	1
55	120	70	86.6667	50	159.5	59.2	23.2702	116	46	7.9	0.931	0.34	58.7	0.5	0.002	0	74	1	0	0	1	1	0	1	40	2329	7.16323e+06	2393	6.71268e+06	59.6947	1	0	0	0	0.0179084	4.20112	3.53185	3.73805	0.669277	0	0	0	0	-0.13	3.9	0.941	0.01	1	0
56	160	100	120	60	170	69.5	24.0484	225	156	5.5	0.762	0.05	104.3	0		0	71	1	0	0	0	1	1	1	46	3131	8.65379e+06	1945	6.41987e+06	-1000.79	0	0	0	1	-0.261076	-1.83664	0.494087	-0.302043	-2.33072	0.17301	-68	-81	0.5	0.07	-10.4	0.825	0.063	1	0
57	147	77	100.333	70	153	59	25.204	214	127	6.2	0.765	0.04	78.6	0	0.033	1	67	0	1	0	0	0	1	1	36	1447	6.77191e+06	1724	6.99983e+06	234.202	1	0	0	0	0.0780675	-5.46417	-0.133448	-1.93191	-5.33072	0	33	15	0.4	0.07	-17.6	0.062	-0.703	1	0
58	130	70	90	60	155.2	57.9	24.0378	152	62	6	0.992	0.06	63.5	0.5		0	76	0	0	0	0	0	1	1	40	15709	6.77296e+06	16253	4.58268e+06	523.764	1	0	0	0	0.157129	-0.359952	1.97077	1.17464	-2.33072	0.0415161	-12	-13	-0.7	0.08	9.5	1.026	0.034	0	0
59	140	80	100	60	170	60	20.7612	150	87	5.4	0.89	1.18	71.2	2	0.08	1	58	1	1	0	0	1	0	1	36	8932	7.01619e+06	13141	7.2169e+06	3838.44	0	0	0	1	1.27948	-2.38703	-0.0563113	-0.852442	-2.33072	0.346021	-3	0	-0.2	0.22	4.6	0.9	0.01	1	0
60	120	75	90	45	171	70	23.939	164	101	5.8	0.7	0.12	90.2	0	0.005	0	75	1	0	0	0	0	1	0	36	3172	6.74511e+06	2894	4.618e+06	-224.841	1	0	0	0	-0.0749469	2.52862	0.359343	1.06671	2.16928	0.341986	-63	-55	0.1	-0.08	-5.2	0.7	0	1	1
61	97	56	69.6667	41	170	66	22.8374	105	39	8	0.98	0.01	56.5	0	0.025	0	65	0	0	0	0	1	1	1	36	1777	7.01619e+06	6636	7.01619e+06	4649.87	1	0	0	0	1.54996	10.513	7.14369	8.25199	3.36928	-0.346021	0	0	0.5	0.12	3.5	0.91	-0.07	0	1
62	120	80	93.3333	40	155.4	70.8	29.3178	146	82	5.9	0.71	0.01	80.3	0	0.009	0	73	0	1	0	0	1	0	1	37	607	6.09001e+06	1040	6.26607e+06	352.694	0	0	1	0	0.114387	-0.091749	-3.76103	-2.55249	3.66928	-0.331274	7	4	-0.2	0.75	5	0.71	0	0	0
63	126	78	94	48	169	62	21.7079	161	71	7.5	0.913	0.19	60.2	0	0.005	0	65	1	0	0	0	1	1	1	41	5469	5.92075e+06	5566	6.64593e+06	89.5959	1	0	0	0	0.0262232	-2.5688	-3.83807	-3.4314	1.26928	0.350128	-15	-1	-0.7	-0.18	9.7	1.104	0.191	0	1
64	176	89	118	87	161	58.2	22.4528	100	41	6	1.05	0.07	83.6	0.5	0.015	0	69	1	1	1	0	1	1	1	36	11751	6.39876e+06	21856	7.02315e+06	10009.5	1	0	0	0	3.3365	-15.6568	-5.22606	-8.72849	-10.4307	0	-9	-3	1.5	-0.06	5	1.072	0.022	1	1
65	140	80	100	60	172	78	26.3656	109	41	5.6	0.68	2.22	142.1	0	0.022	0	62	1	1	0	1	1	1	1	36	12733	6.75061e+06	14002	6.53378e+06	1011.57	0	1	0	0	0.337191	-3.44939	-1.11866	-1.91479	-2.33072	-0.676041	0	0	0.1	-1.89	-0.1	0.755	0.075	1	0
66	120	80	93.3333	40	157	68.4	27.7496	238	174	5.7	0.679	0.01	97.9	0	0.006	0	55	0	0	0	0	1	1	1	35	945	7.0308e+06	916	6.80958e+06	-23.1001	1	0	0	0	-0.00792003	3.67138	0.00209814	1.21063	3.66928	-0.162278	-54	-64	0	0	8.4	0.589	-0.09	1	0
67	137	82	100.333	55	155.3	66.1	27.4068	160	96	6.9	0.69	0.41	76.6	0.5	0.015	0	74	0	0	0	0	0	1	1	37	14081	6.65173e+06	14735	7.2147e+06	525.15	1	0	0	0	0.170319	-2.94487	-2.11415	-2.40911	-0.830723	-0.704865	4	-30	-0.6	-0.02	5.8	0.7	0.01	1	1
68	115	70	85	45	150	63	28	203	144	6.3	1.072	3.53	57.6	2	0.022	0	81	0	0	0	0	1	1	1	42	29514	6.93634e+06	40068	7.03867e+06	10563.2	1	0	0	0	3.01806	4.79355	2.62427	3.33164	2.16928	-0.266667	-63	0	0	0.78	4.2	1.07	-0.002	1	0
69	146	75	98.6667	71	168	75	26.5731	161	87	5.2	1.24	0.01	59.4	1		1	85	1	0	0	0	0	0	1	36	26703	6.98231e+06	27343	6.99862e+06	688.925	1	0	0	0	0.229642	-4.32257	1.30815	-0.590544	-5.63072	0.354308	17	18	0.1	0	-2.6	1.249	0.009	0	0
70	144	83	103.333	61	165	64.9	23.8384	99	55	5.7	0.74	0.33	66.4	0	0.008	0	58	1	1	0	0	0	0	1	36	5245	8.66345e+06	7548	6.93086e+06	1915.1	0	0	0	1	0.638366	3.002	5.63272	4.73636	-2.63072	-0.844812	0	0	-0.3	0.07	4.4	0.876	0.136	0	0
71	144	83	103.333	61	165	64.9	23.8384	99	55	5.7	0.74	0.33	66.4	0	0.008	0	58	1	1	0	0	0	0	1	40	3312	7.81514e+06	5245	8.66345e+06	1607.42	0	1	0	0	0.482225	-0.391235	2.23949	1.34312	-2.63072	-0.844812	0	0	-0.3	0.07	4.4	0.876	0.136	0	0
72	188	99	128.667	89	170	55.4	19.1696	92	75	8	0.83	3.86	102.8	1	0.025	0	78	1	0	1	0	1	0	1	39	24132	6.89496e+06	58664	6.90398e+06	30411.8	1	0	0	0	9.35747	-17.272	-6.24125	-9.94415	-11.0307	0	0	0	0	-2.01	6.5	0.18	-0.65	1	1
73	162	81	108	81	165	57.25	21.0285	174	85	5.2	0.928	0.2	78.4	0.5	0.015	0	80	1	0	0	0	1	1	1	37	15668	6.98253e+06	32860	4.90233e+06	16009.6	0	0	1	0	5.19231	-9.12168	-0.490952	-3.39198	-8.63072	0	-48	-17	0	-0.07	-13.5	1.59	0.662	1	0
74	120	80	93.3333	40			#DIV/0!	119	54	4.9	0.782		88.7	0.5	0.017	0	69	0	0	0	0	1	1	1	36	26898	7.0857e+06	27704	6.95027e+06	689	0	1	0	0	0.229667	3.89101	0.221735	1.43027	3.66928	#DIV/0!	0	0	0	0	9.3		-0.782	0	0
75	102	64	76.6667	38	150	53	23.5556	207	169	5.7	1.132	0.21	101	0	0.007	0	87	0	0	0	0	1	0	1	36	22448	6.92082e+06	22446	7.00534e+06	-2.057	1	0	0	0	-0.000685667	8.63149	4.36221	5.77121	4.26928	2.22222	-53	-93	0.1	-0.01	-0.5	0.809	-0.323	1	0
76	126	80	95.3333	46	171	68	23.255	176	83	6.3	0.5	0.07	66.8	0	0.012	0	62	0	0	0	0	1	1	1	37	4725	6.77299e+06	4685	7.21329e+06	-27.3417	0	1	0	0	-0.00886759	0.84015	-1.02913	-0.421992	1.86928	0.683971	25	11	0	-0.04	11.5	0.5	0	1	1
77	152	83	106	69	164	50	18.5901	171	131	6	1.59	0.39	47.6	1	1.197	1	73	1	1	1	0	1	1	1	34	2069	7.03094e+06	5624	8.14924e+06	4333.3	1	0	0	0	1.5294	-5.92806	-0.897338	-2.59557	-5.03072	-0.743605	17	0	0.5	0.43	3.1	1.62	0.03	1	1
78	134	73	93.3333	61	160	68.6	26.7969	105	44	5.8	0.62	3.96	67.6	0	0.005	0	65	1	0	1	0	0	1	1	38	2544	7.16323e+06	2667	6.64327e+06	93.6229	1	0	0	0	0.0295651	0.00113121	2.63185	1.73549	-2.63072	0.15625	0	0	-0.3	3.01	4.2	0.89	0.27	0	0
79	120	64	82.6667	56	175.6	73.3	23.7714	129	68	7.4	1.57	0.02	35.1	1	0.097	1	57	1	0	0	1	1	1	1	40	13797	6.79138e+06	12797	6.32082e+06	-1211.24	0	0	1	0	-0.363373	2.71371	3.84443	3.44923	-1.13072	0	22	16	-0.9	0.16	-2.8	1.576	0.006	1	1
80	150	91	110.667	59	160	53	20.7031	198	129	5.2	0.843	0.01	104	0.5		0	58	1	0	0	0	0	0	1	41	749	7.22368e+06	752	7.03294e+06	2.66266	0	1	0	0	0.000779316	-4.5571	-2.52638	-3.22227	-2.03072	-1.17188	-67	-62	0.2	0	6	0.703	-0.14	0	0
81	124	78	93.3333	46	164.1	64.5	23.952	132	85	6.1	0.843	2.18	100.4	1	0.007	0	57	1	1	0	0	1	1	1	34	14389	6.99562e+06	31399	1.05296e+07	15097.3	0	0	1	0	5.32846	2.33066	0.461381	1.06852	1.86928	0.185675	0	-5	-0.3	-1.71	4.1	0.99	0.147	1	0
82	147	90	109	57	160	63.55	24.8242	144	71	5.7	0.49	0.07	100	0	0.022	0	69	0	1	0	0	1	1	1	36	11893	6.78529e+06	16791	6.45286e+06	3314.35	1	0	0	0	1.10478	-5.41064	-3.97991	-4.47534	-1.43072	0.175781	23	19	-0.1	-0.06	3.6	0.49	0	1	0
83	110	70	83.3333	40	168.5	65.3	22.9992	170	81	5.4	0.71	0.19	103	0	0.017	0	68	1	0	0	0	0	1	0	37	8006	5.22107e+06	2903.8	7.09191e+06	-4155.92	0	1	0	0	-1.34787	-0.567516	-4.23679	-3.02826	3.66928	-0.105663	46	36	0.4	0.65	11.1	0.71	0	0	0
84	166	80	108.667	86	167.2	66.3	23.716	147	88	6.6	0.795	0.01	87.2	1	0.011	0	75	1	0	0	0	1	0	1	36	1567.64	6.14168e+06	4821.33	6.98941e+06	2804.41	1	0	0	0	0.934802	-13.6851	-3.55436	-6.95656	-10.1307	0.250395	30	16	0	0.11	0	0.82	0.025	1	1
85	184	107	132.667	77	160	38.3	14.9609	207	169	6	0.882	0.11	65.7	0	0.016	0	76	0	0	0	0	0	0	0	44	8641	7.00437e+06	11941	6.4598e+06	2995.91	1	0	0	0	0.817067	-15.6343	-8.20359	-10.7037	-7.43072	0.664063	18	0	0	1.64	4.2	0.882	0	0	0
86	109	68	81.6667	41	167	63	22.5896	132	65	7.2	0.74	0.01	73.3	0	0.008	0	73	1	0	0	0	0	1	1	35	5521	6.77286e+06	20223	6.01438e+06	12225.7	0	0	0	1	4.19166	5.93964	2.57036	3.67866	3.36928	-0.358564	-40	-28	0.7	0.06	7.2	0.944	0.204	1	1
87	150	90	110	60	154.2	56.8	23.888	144	114	5.8	1.17	0.04	66.9	0.5	0.026	0	62	0	0	1	0	1	1	1	37	18002	6.64817e+06	19897	7.03219e+06	1981.45	0	1	0	0	0.642632	-6.85911	-4.52839	-5.32452	-2.33072	0.0841126	38	0	0	-0.01	5	1.2	0.03	1	0
88	153	77	102.333	76	168	58	20.5499	156	80	5.8	0.7	0.1	98	0	0.008	0	67	1	0	0	0	1	1	1	37	27564.2	6.65652e+06	30525.2	4.7034e+06	2394.8	1	0	0	0	0.77669	-7.72574	-0.595014	-2.99488	-7.13072	0.354308	-7	-9	-0.5	-0.02	1	0.72	0.02	1	1
89	153	77	102.333	76	168	58	20.5499	156	80	5.8	0.7	0.1	98	0	0.008	0	67	1	0	0	0	1	1	1	38	27297.1	6.77191e+06	30258.1	4.70313e+06	2394.8	1	0	0	0	0.756251	-7.26417	-0.133448	-2.53331	-7.13072	0.354308	-7	-9	-0.5	-0.02	1	0.72	0.02	1	1
90	117	77	90.3333	40	171	81.5	27.8718	105	54	5.8	0.751	0.05	75.8	0.5	0.005	0	64	1	0	0	0	1	0	0	38	634	5.09425e+06	415	7.04727e+06	-183.462	1	0	0	0	-0.0579352	-3.1748	-6.84408	-5.63554	3.66928	0.170993	41	28	0.3	-0.04	9.3	0.807	0.056	0	0
91	107	60	75.6667	47	162.4	62.1	23.5461	175	93	6.9	0.755	0.1	96.5	0	0.013	0	60	0	0	0	1	1	1	1	36	361	7.7076e+06	337	7.03294e+06	-20.1588	0	0	0	1	-0.00671962	10.2786	8.70933	9.21624	1.56928	0.341248	-11	5	-0.2	0.01	12.2	0.755	0	0	1
92	120	80	93.3333	40	167	69.2	24.8127	122	51	6.4	1.6	5.09	35	0	0.031	1	62	1	1	1	0	0	0	0	36	21165	6.92724e+06	19298	6.92724e+06	-2282.89	0	1	0	0	-0.760964	3.25714	-0.412141	0.796395	3.66928	0.286851	8	0	0	-0.6	-4.9	1.4	-0.2	1	0
93	143	73	96.3333	70	157.2	41.35	16.7329	95	61	6.2	0.98	2.83	75.3	0.5	0.015	0	81	0	1	0	1	1	0	1	36	18875	6.9875e+06	46156	6.71922e+06	26106.8	1	0	0	0	8.70228	-3.40182	1.9289	0.13044	-5.33072	0.263032	0	0	-0.4	-0.69	4.8	1.096	0.116	0	0
94	139	76	97	63	153	66	28.1943	198	62	5.5	0.645	0.97	103.2	0	0.008	0	60	0	0	0	0	1	1	1	40	12384	7.00859e+06	18721	4.45542e+06	4919.77	1	0	0	0	1.47593	-2.11744	1.11329	0.0164553	-3.23072	-4.27186	0	0	0	-0.83	6	0.645	0	1	0
95	120	80	93.3333	40	159	60	23.7332	134	58	5.6	0.913	0.06	67.6	0		0	58	1	1	0	0	1	1	1	41	40322	6.32617e+06	48163	8.87067e+06	7242.49	0	0	1	0	2.11975	0.852877	-2.8164	-1.60786	3.66928	0.395554	5	4	0.2	-0.05	-2.8	1.101	0.188	1	0
96	158	94	115.333	64	162	60	22.8624	179	121	5.7	0.809	0.01	95.1	0		0	58	1	0	0	0	1	0	1	40	1234	7.7076e+06	2596	6.83196e+06	1184.22	0	1	0	0	0.355266	-5.02139	-1.49067	-2.68773	-3.53072	0.762079	20	-8	0.3	0	3.4	0.777	-0.032	0	0
97	120	80	93.3333	40	159.9	49.3	19.2819	178	98	5.5	0.818	0.04	79.3	0	0.006	0	66	0	0	0	0	1	0	1	40	166.18	7.02618e+06	151.76	4.07785e+06	-12.6073	1	0	0	0	-0.0037822	3.6529	-0.0163771	1.19216	3.66928	0.27378	0	0	0	0.03	4.7	0.799	-0.019	0	0
98	138	90	106	48	154	61	25.721	107	59	6.3	0.797	1.6	68.8	0.5	0.111	1	65	0	1	1	0	0	0	1	41	1038	6.4429e+06	2419	6.36188e+06	1191.8	1	0	0	0	0.34882	-4.08022	-5.3495	-4.94283	1.26928	0	10	28	0.3	-1.36	-10.5	0.78	-0.017	0	1
99	142	84	103.333	58	176	74	23.8895	222	102	5.2	0.952	0.18	86.1	0		0	59	1	0	0	0	0	0	0	35	1882	7.0244e+06	5621	6.2781e+06	3526.59	1	0	0	0	1.20912	-2.95419	-1.22347	-1.81913	-1.73072	0	-57	-15	0.2	0.03	10.2	0.904	-0.048	0	0
100	140	75	96.6667	65	170.9	70.6	24.1724	163	95	5.7	2.077	0.11	26.5	2	0.209	1	72	1	1	0	0	1	1	1	36	17528	6.64592e+06	19741	6.94226e+06	3083.05	1	0	0	0	1.02768	-3.86812	-0.0374015	-1.3347	-3.83072	0.136954	10	-9	0.3	0.14	8.7	2.103	0.026	1	0
101	188	98	128	90	154	50	21.0828	121	22	6.1	1.2	0.01	55.1	0		0	55	0	0	0	0	0	1	1	40	30026	8.67017e+06	36487	6.65038e+06	6841.82	1	0	0	0	2.05254	-10.1711	1.15958	-2.64355	-11.3307	0.843313	-26	12	-0.6	0	10	1.384	0.184	1	0
102	173	96	121.667	77	168	67	23.7387	151	68	5.6	0.85	0.01	63.9	0	0.003	0	71	1	0	0	0	1	1	1	36	24123	6.92483e+06	34216	6.9968e+06	8995.2	1	0	0	0	2.9984	-12.6525	-5.22175	-7.72185	-7.43072	0	0	0	0	0	3.9	0.829	-0.021	1	0
103	130	90	103.333	40	175	65.8	21.4857	112	109	7	0.9	0.21	79.4	0	0.068	1	74	1	1	0	0	1	1	1	36	5680	8.49324e+06	7539	5.59366e+06	1704.83	0	1	0	0	0.568277	6.52114	2.85186	4.0604	3.66928	0.0653061	0	0	0.1	1.01	4.9	0.9	0	0	1
104	149	92	111	57	160	51.6	20.1562	196	68	5.4	1.124	0.1	93.4	0.5		0	63	1	0	0	0	0	1	1	34	5319	6.73376e+06	8291	7.03094e+06	3045.88	1	0	0	0	1.07502	-6.21676	-4.78604	-5.28147	-1.43072	0.15625	0	0	0	-0.09	5.9	0.752	-0.372	1	0
105	108	62	77.3333	46	157	59	23.9361	161	70	5.2	0.673	0.01	84.7	0	0.003	0	67	0	0	0	0	1	0	1	36	2544	7.16323e+06	2667	6.64327e+06	97.5424	1	0	0	0	0.0325141	7.80113	5.93185	6.53899	1.86928	0	75	40	0	0	-0.4	0.674	0.001	0	0
106	134	66	88.6667	68	172.1	73.5	24.8156	149	75	7	0.953	0.24	57.8	0.5	0.057	1	64	1	1	0	0	1	1	1	37	12190	6.77296e+06	15787	6.74277e+06	3394.44	0	0	1	0	1.1009	-1.55995	3.17077	1.57278	-4.73072	0.168814	-4	-4	0.9	0.08	-10.3	0.96	0.007	1	1
107	134	66	88.6667	68	172.1	73.5	24.8156	149	75	7	0.953	0.24	57.8	0.5	0.057	1	64	1	1	0	0	1	1	1	38	13414	6.74277e+06	12190	6.77296e+06	-1155.07	0	1	0	0	-0.364759	-1.68074	3.04998	1.45198	-4.73072	0.168814	-4	-4	0.9	0.08	-10.3	0.96	0.007	1	1
108	137	75	95.6667	62	175	71.1	23.2163	126	69	7.6	0.97	0.58	80.3	0.5	0.14	1	63	1	0	0	0	1	0	1	37	1003	6.7506e+06	1053	7.39766e+06	47.6033	1	0	0	0	0.0154389	-2.5494	0.381326	-0.615271	-2.93072	0.293878	-10	-13	0.9	-0.3	1.5	0.973	0.003	0	1
109	141	74	96.3333	67	165	65	23.8751	175	92	5.1	0.78	0.19	72.1	0	0.004	0	53	0	0	0	0	0	0	1	34	120.74	6.93558e+06	126.35	6.99221e+06	4.78951	0	0	0	1	0.00169042	-3.00948	1.42124	-0.0765215	-4.43072	0.367309	7	11	0.1	-0.18	5	0.912	0.132	0	0
110	156	89	111.333	67	178	86.2	27.2062	163	93	6.2	0.732	0.44	103.3	0.5	0.003	0	62	1	0	0	1	1	1	1	34	11281	6.97102e+06	11532	6.55731e+06	207.592	0	1	0	0	0.0732677	-7.36772	-2.937	-4.43476	-4.43072	0.252493	19	-13	0	0.3	2.5	0.831	0.099	1	0
111	188	110	136	78	162.3	78.25	29.7062	140	64	6.1	1.07	0.06	89.3	0.5	0.008	0	69	1	1	1	1	1	1	1	36	1702	7.00488e+06	1513	441689	-188.988	1	0	0	0	-0.0629961	-16.8323	-9.10157	-11.7019	-7.73072	-0.47454	13	13	0.4	-0.05	-7.2	1.023	-0.047	1	1
112	114	66	82	48	156	56	23.0112	150	78	5.4	0.673	0.01	131.6	0		0	50	0	1	0	0	0	0	1	38	2698.27	7.16339e+06	2921.16	6.64353e+06	176.758	1	0	0	0	0.0558183	6.00175	4.73247	5.13914	1.26928	-0.410914	0	0	0.1	0	-12.6	0.673	0	0	0
113	120	80	93.3333	40	170	59	20.4152	169	109	5.7	0.879	0.33	105.3	0		0	70	1	0	0	0	1	0	1	36	17777	6.64885e+06	20047	6.94129e+06	2057.32	1	0	0	0	0.685772	2.14358	-1.5257	-0.317165	3.66928	0.346021	-26	-33	-0.1	-0.28	-2.4	0.934	0.055	0	0
114	166	74	104.667	92	155	49.9	20.77	130	56	8.3	0.654	0.01	106.4	0	0.003	0	60	0	1	0	0	1	0	1	36	4432	8.4884e+06	3979	4.87215e+06	-354.134	0	1	0	0	-0.118045	-4.2982	7.63252	3.62892	-11.9307	0.0416233	-7	11	-0.9	0	32.4	0.654	0	0	1
115	190	96	127.333	94	158	63	25.2363	155	69	5.5	1.091	0.01	76.1	0		0	65	1	0	0	0	1	1	0	38	13251	6.46399e+06	25662	6.77296e+06	12531.4	1	0	0	0	3.95729	-19.5959	-7.06514	-11.2692	-12.5307	0.400577	17	9	0.6	0.03	0	1.009	-0.082	1	0
116	125	91	102.333	34	162	51.2	19.5092	113	56	5.4	1.17	2.02	121.7	1	0.404	1	79	1	0	0	0	1	0	1	35	22847	6.44623e+06	24603	6.27217e+06	1836.11	1	0	0	0	0.629523	-0.166902	-5.63618	-3.82624	5.46928	0.685871	-2	0	0	-0.22	0.5	1.262	0.092	0	1
117	120	80	93.3333	40	153	59	25.204	223	162	5.9	0.944		80	0	0.04	1	57	0	0	0	0	1	0	1	43	2326	6.19309e+06	2767	6.32093e+06	414.196	0	0	1	0	0.115589	0.320569	-3.34871	-2.14017	3.66928	0	-71	0	0	0	-8.5	1.02	0.076	0	0
118	135	70	91.6667	65	162	63.7	24.2722	204	111	6.2	1.29	0.11	41.3	0	0.033	1	85	1	0	0	0	0	1	1	36	3796	4.9125e+06	4680	7.02176e+06	970.573	1	0	0	0	0.323524	-9.30183	-5.4711	-6.7684	-3.83072	0.114312	0	0	0	0.12	-0.3	1.3	0.01	1	0
119	120	80	93.3333	40	154.1	48.9	20.5922	202	115	5.9	0.739	0.24	69.8	0	0.01	0	72	0	0	0	0	1	1	1	36	8444	7.03844e+06	8185	6.40172e+06	-215.23	0	1	0	0	-0.0717434	3.70194	0.03266	1.2412	3.66928	-0.378998	-22	-33	-0.5	-0.23	3.2	0.74	0.001	1	0
120	151	93	112.333	58	152.8	51.8	22.1862	198	60	7.3	0.72	0.1	57.6	0	0.01	0	66	0	0	0	0	0	1	1	36	5294	6.77113e+06	9952.85	7.04045e+06	3821.43	1	0	0	0	1.27381	-6.66728	-4.93655	-5.53222	-1.73072	-0.770949	-54	11	0.3	-0.08	-2.1	0.79	0.07	1	1
121	180	85	116.667	95	160	58.3	22.7734	152	78	6.1	0.827	0.12	52	0		0	59	0	0	0	0	1	1	1	36	499	7.78565e+06	1002	7.02694e+06	442.183	1	0	0	0	0.147394	-11.3092	1.52151	-2.78278	-12.8307	-0.117188	21	5	0	-0.08	3.5	1.042	0.215	1	0
122	219	114	149	105	161.6	70.4	26.9581	120	53	6.5	0.88	0.01	50	0	0.014	0	69	1	0	0	1	1	1	1	35	1328	7.22368e+06	1197	6.40434e+06	-118.794	1	0	0	0	-0.0407293	-25.2571	-9.42638	-14.733	-15.8307	-0.153171	10	9	0.3	0.02	0.8	0.87	-0.01	1	1
123	199	83	121.667	116	160	58.2	22.7344	155	79	5.9	1.046	0.01	87.5	0		0	65	0	0	0	0	1	1	1	36	447	7.03884e+06	479	6.31248e+06	31.6371	0	0	0	1	0.0105457	-19.9964	-0.865727	-7.27492	-19.1307	-0.078125	2	1	-0.2	0	-1	1.063	0.017	1	0
124	110	70	83.3333	40	163	60	22.5827	147	108	5.2	0.684	0.01	87.1	0	0.005	0	50	0	1	0	0	0	1	0	36	5781	7.02871e+06	11051	6.97995e+06	4213.27	0	1	0	0	1.40442	6.66303	2.99375	4.20229	3.66928	0	0	0	0	0.05	5.6	0.69	0.006	1	0
125	157	83	107.667	74	171	59.2	20.2455	111	60	6.4	0.59	0.04	144.2	1	0.116	1	67	1	1	0	0	1	1	1	36	17891	6.04821e+06	33584	5.39389e+06	11652.3	0	1	0	0	3.88411	-11.359	-4.82825	-7.02764	-6.53072	0	80	24	2.3	0.28	9.1	0.801	0.211	1	1
126	141	75	97	66	173.8	85.7	28.3714	132	65	6.1	0.954	0.02	60.2	0	0.019	0	84	1	1	0	0	1	1	1	35	12852	6.91691e+06	20996	6.98552e+06	7689.41	1	0	0	0	2.63637	-3.08418	1.04655	-0.350984	-4.13072	0.0993166	18	4	0	-0.01	11.4	0.909	-0.045	1	0
127	110	70	83.3333	40	170	57.95	20.0519	184	99	5.2	0.54	0.01	85.3	0	0.003	0	61	0	0	0	0	0	0	0	36	185.6	8.12764e+06	282	7.05418e+06	68.4786	0	0	0	1	0.0228262	11.0588	7.38949	8.59802	3.66928	-2.40484	-22	-44	0	0	5.5	0.63	0.09	0	0
128	110	70	83.3333	40	170	57.95	20.0519	184	99	5.2	0.54	0.01	85.3	0	0.003	0	63	0	0	0	0	0	0	0	36	282	7.05418e+06	204	6.21267e+06	-55.408	0	1	0	0	-0.0184693	6.76492	3.09565	4.30418	3.66928	-2.40484	-22	-44	0	0	5.5	0.63	0.09	0	0
129	110	70	83.3333	40	170	57.95	20.0519	184	99	5.2	0.54	0.01	85.3	0	0.003	0	60	0	0	0	0	0	0	0	36	516	6.65652e+06	312	7.38944e+06	-144.913	1	0	0	0	-0.0483044	5.17426	1.50499	2.71352	3.66928	-2.40484	-22	-44	0	0	5.5	0.63	0.09	0	0
130	110	70	83.3333	40	170	57.95	20.0519	184	99	5.2	0.54	0.01	85.3	0	0.003	0	62	0	0	0	0	0	0	0	36	462	6.25197e+06	516	6.65652e+06	38.3594	1	0	0	0	0.0127865	3.55608	-0.113201	1.09533	3.66928	-2.40484	-22	-44	0	0	5.5	0.63	0.09	0	0
131	132	68	89.3333	64	170	68	23.5294	189	97	5.7	0.681	0.05	82.5	0	0.005	0	57	1	0	0	0	1	0	1	36	3374.2	6.75112e+06	3443.2	7.2119e+06	55.0432	1	0	0	0	0.0183477	-1.04734	2.48338	1.28632	-3.53072	-0.692042	-1	5	0.4	-0.04	-1.3	0.828	0.147	0	0
132	126	65	85.3333	61	160	55.6	21.7188	141	84	5.5	0.723	0.02	102.9	0	0.041	1	80	1	1	1	0	0	1	1	36	479	5.53654e+06	572.27	5.3114e+06	76.6641	0	1	0	0	0.0255547	-4.10563	-1.4749	-2.37127	-2.63072	0.546875	13	3	0	-0.01	10	0.41	-0.313	1	0
133	110	70	83.3333	40	155.2	60	24.9097	148	85	5.8	0.717	0.01	103.2	0		0	57	0	1	0	0	1	0	1	36	4365	6.74511e+06	4600	4.618e+06	192.357	1	0	0	0	0.0641191	5.52862	1.85934	3.06788	3.66928	1.66064	2	0	0.1	0	16.9	0.852	0.135	0	0
134	118	64	82	54	154	56	23.6128	144	88	6.8	1.073	0.33	88.4	1	0.025	0	68	1	0	0	1	1	0	1	36	9761	6.09201e+06	14509	6.99604e+06	4754.35	0	0	1	0	1.58478	0.516218	1.04694	0.85221	-0.530723	0	57	0	2.3	-0.21	10.9	0.73	-0.343	0	1
135	120	80	93.3333	40	171	66.8	22.8446	109	59	5.2	0.73	0.18	91.4	0	0.003	0	55	1	1	0	1	1	0	1	36	22997	8.38307e+06	42781	6.96255e+06	16340.2	0	1	0	0	5.44672	9.08047	5.41119	6.61973	3.66928	-0.0341986	54	47	0.3	0.07	7	0.74	0.01	1	1
136	130	84	99.3333	46	166.4	72.1	26.0393	151	82	5.3	0.739	0.1	92.3	0	0.003	0	56	1	1	0	0	1	0	1	36	2429	6.9874e+06	2993	7.0168e+06	468.686	1	0	0	0	0.156229	0.49778	-1.3715	-0.764361	1.86928	-0.0361155	-5	-17	0.2	0.28	-13.4	0.826	0.087	1	0
137	130	84	99.3333	46	166.4	72.1	26.0393	151	82	5.3	0.739	0.1	92.3	0	0.003	0	56	1	1	0	0	1	0	1	36	2220	6.9874e+06	2404	7.0168e+06	152.905	1	0	0	0	0.0509683	0.49778	-1.3715	-0.764361	1.86928	-0.0361155	-5	-17	0.2	0.28	-13.4	0.826	0.087	1	0
138	174	95	121.333	79	155	70.6	29.3861	121	54	5.9	0.62	0.01	85.4	0	0.006	0	62	0	0	0	0	1	1	1	36	1529	6.71918e+06	1445	6.28317e+06	1458.39	1	0	0	0	0.486129	-13.7751	-5.74435	-8.44491	-8.03072	-0.24974	5	15	-0.1	0.16	0.2	0.69	0.07	1	0
139	155	71	99	84	161.5	59.6	22.8508	142	90	5.9	1.307	0.3	48.3	1	0.013	0	85	1	1	1	0	0	1	1	36	3500	7.62813e+06	3098	6.05402e+06	-444.268	1	0	0	0	-0.148089	-4.4393	5.09142	1.88969	-9.53072	0.153361	6	4	-0.1	-0.29	2	1.483	0.176	1	0
140	136	85	102	51	162.4	79	29.954	179	101	5.6	0.692	0.12	99.3	0	0.026	0	55	0	0	0	0	1	0	1	36	3891.41	6.75163e+06	3960.41	7.21242e+06	55.486	1	0	0	0	0.0184953	-2.24527	-2.61455	-2.50858	0.369277	-1.89582	2	-7	0.6	-0.07	-5.1	0.763	0.071	0	0
141	177	77	110.333	100	167.4	51.9	18.5207	190	77	7.4	4.76	2.13	33.2	3	1.6	1	70	1	0	1	1	1	1	1	36	17101	6.92764e+06	27441	6.64484e+06	21807.5	0	1	0	0	7.26915	-13.8413	0.48946	-4.316	-14.3307	0.0356853	0	0	0	-0.33	2.1	3.63	-1.13	1	1
142	145	91	109	54	170	65	22.4913	160	104	5.2	0.717	0.01	76.9	0		0	65	1	0	0	0	1	0	1	36	2538	5.03455e+06	2647	6.28545e+06	89.221	1	0	0	0	0.0297403	-11.8136	-11.2829	-11.4776	-0.530723	0	13	1	0.2	0.02	19.1	0.803	0.086	0	0
143	154	81	105.333	73	160.8	62.7	24.2491	221	153	5.8	0.47	0.01	78.3	0	0.005	0	53	0	0	0	0	1	1	1	40	125.96	6.77296e+06	175	7.21528e+06	32.4998	0	0	0	1	0.00974993	-7.55995	-1.32923	-3.42839	-6.23072	0.116024	0	0	-0.3	0	5.1	0.47	0	1	0
144	164	83	110	81	167	74	26.5338	136	69	7.3	0.998	0.23	63.5	0		0	67	1	0	0	0	1	0	1	36	2014	6.40495e+06	2446	6.51465e+06	417.186	1	0	0	0	0.139062	-12.032	-3.40129	-6.30232	-8.63072	0	18	11	-0.8	-0.12	4.1	1.07	0.072	0	1
145	164	83	110	81	167	74	26.5338	136	69	7.3	0.998	0.23	63.5	0		0	67	1	0	0	0	1	0	1	36	1539	6.73376e+06	2014	7.39766e+06	458.712	1	0	0	0	0.152904	-10.7168	-2.08604	-4.98707	-8.63072	0	18	11	-0.8	-0.12	4.1	1.07	0.072	0	1
146	120	80	93.3333	40	170	72.4	25.0519	128	68	4.9	0.829	0.21	75.1	0.5	0.04	1	59	1	1	0	0	1	1	1	34	571	7.7076e+06	594	6.9924e+06	20.2435	1	0	0	0	0.00714477	6.37861	2.70933	3.91787	3.66928	-1.17647	12	-20	0.6	-0.13	6	0.86	0.031	1	0
147	130	68	88.6667	62	162	55	20.9572	177	108	7	0.9	0.05	82.3	0		0	62	0	0	0	0	1	0	1	41	266	6.77191e+06	233	6.99983e+06	-30.2633	1	0	0	0	-0.00885755	-0.364171	2.56655	1.56995	-2.93072	0	-19	-23	0.6	-0.02	-5.4	0.965	0.065	0	1
148	171	88	115.667	83	144	54.25	26.1622	176	91	6	0.881	0.75	62.8	0.5		0	75	0	1	0	0	1	1	1	36	12419	6.94639e+06	12253	5.06424e+06	-150.618	0	1	0	0	-0.050206	-11.9663	-2.73553	-5.83703	-9.23072	0	8	23	0	-0.2	-22.8	0.941	0.06	1	0
149	190	100	130	90	168.1	52.3	18.5083	127	108	7.8	1.15	2.64	35.6	2	3.143	1	54	1	1	0	1	1	1	1	40	6040	6.3647e+06	5958	6.31761e+06	-85.0049	1	0	0	0	-0.0255015	-19.993	-8.66227	-12.4654	-11.3307	0	0	0	0.5	-1.09	-0.7	1.591	0.441	1	1
150	143	87	105.667	56	160.7	56	21.6848	139	71	6	0.878	0.04	85.2	0.5	0.005	0	61	1	1	0	1	1	0	1	36	8495.6	6.64628e+06	15570	7.21807e+06	6407.93	1	0	0	0	2.13598	-4.7667	-3.63598	-4.03117	-1.13072	0	0	0	0	0.13	5.4	0.68	-0.198	1	0
151	114	67	82.6667	47	163.8	62.3	23.2199	148	86	6.1	0.805	0.01	87.1	0	0.003	0	70	1	1	0	0	1	0	1	44	10923	6.98977e+06	11233	6.1973e+06	268.869	0	0	1	0	0.0733279	5.30729	3.73801	4.24491	1.56928	0	-7	-14	0	0	10.8	0.942	0.137	0	0
152	137	76	96.3333	61	160	50.2	19.6094	171	111	5.4	0.812	0.08	77.5	0		0	65	0	0	0	0	1	1	1	36	18474	6.98898e+06	20115	6.98898e+06	1429.45	0	1	0	0	0.476482	-1.59588	1.03485	0.138483	-2.63072	0.703125	29	0	0.1	-0.06	5	0.81	-0.002	1	0
153	185	104	131	81	163	58.05	21.8488	145	78	6.9	0.55	0.01	99.7	0	0.013	0	56	1	1	0	0	1	1	1	35	9364	6.01438e+06	11290	6.96296e+06	1380.76	1	0	0	0	0.473404	-19.8943	-11.2636	-14.1646	-8.63072	-0.0188189	77	87	-0.9	0.02	8.8	0.55	0	1	1
154	175	115	135	60	147.5	44.5	20.4539	153	85	5.4	0.55	0.07	92.7	1	0.124	1	52	1	1	0	0	1	1	1	35	3701	7.27537e+06	2765	6.31174e+06	-671.024	1	0	0	0	-0.230065	-11.8503	-9.5196	-10.3157	-2.33072	7.12439	20	-6	0	-0.02	-10.5	0.57	0.02	1	0
155	195	89	124.333	106	148.5	54.3	24.6233	145	86	7	0.91	0.3	49.6	0	0.058	1	73	0	1	0	0	0	1	1	34	1969	6.99999e+06	2163	4.84763e+06	178.897	0	0	0	1	0.0631402	-18.9519	-2.82113	-8.228	-16.1307	0	-10	1	0.5	-0.16	13.6	0.91	0	1	1
156	195	89	124.333	106	148.5	54.3	24.6233	145	86	7	0.91	0.3	49.6	0	0.058	1	73	0	1	0	0	0	1	1	34	1559	6.40495e+06	1526	6.99999e+06	-30.431	0	1	0	0	-0.0107403	-21.332	-5.20129	-10.6082	-16.1307	0	-10	1	0.5	-0.16	13.6	0.91	0	1	1
157	107	59	75	48	159.1	63.9	25.2441	142	70	6.2	0.888	0.01	53.5	0	0.215	1	67	1	0	1	1	1	1	1	43	5372	7.0244e+06	4917	6.2781e+06	-414.476	1	0	0	0	-0.115668	7.54581	6.27653	6.6832	1.26928	0.829619	-15	6	-0.1	0.23	2.7	1.386	0.498	1	1
158	107	59	75	48	159.1	63.9	25.2441	142	70	6.2	0.888	0.01	53.5	0	0.215	1	67	1	0	1	1	1	1	1	35	5372	7.0244e+06	4917	6.2781e+06	-414.476	1	0	0	0	-0.142106	7.54581	6.27653	6.6832	1.26928	0.829619	-15	6	-0.1	0.23	2.7	1.386	0.498	1	1
159	140	82	101.333	58	152	53.4	23.1129	181	100	6.1	0.844	0.01	99.8	0	0.005	0	64	0	1	0	0	1	0	1	38	5238	7.00675e+06	8610	6.30453e+06	2994.61	0	1	0	0	0.945665	-2.42479	-0.694067	-1.28973	-1.73072	0.259695	18	10	-0.1	0	1.9	0.884	0.04	0	0
160	190	109	136	81	163	71.1	26.7605	130	55	6	0.432	0.01	121.2	0.5	0.001	0	52	0	0	0	0	1	1	1	36	327.375	6.1438e+06	347.86	5.17357e+06	13.0154	0	1	0	0	0.00433848	-20.8766	-12.2459	-15.1469	-8.63072	0.338741	63	39	-0.2	0.02	8	0.692	0.26	1	0
161	119	71	87	48	172	71	23.9995	183	97	5.6	0.915	0.01	79.7	0.5	0.004	0	50	1	0	0	0	1	0	1	36	176	7.02595e+06	190	7.01817e+06	12.9455	0	1	0	0	0.00431517	3.95199	2.68271	3.08938	1.26928	-1.01406	-20	0	-0.2	0.03	-3.4	0.92	0.005	0	0
162	120	70	86.6667	50	165	75	27.5482	213	90	5.5	0.637	1.9	110.6	0	0.08	1	66	0	0	0	0	0	1	1	35	12475	7.27755e+06	13585	7.21329e+06	856.394	1	0	0	0	0.293621	4.6584	3.98912	4.19533	0.669277	0	-11	41	0	-0.74	0.9	0.65	0.013	1	0
163	120	70	86.6667	50	165	75	27.5482	213	90	5.5	0.637	1.9	110.6	0	0.08	1	63	0	0	0	0	0	1	1	39	16284	4.70313e+06	17001	6.4429e+06	553.184	1	0	0	0	0.170211	-5.63929	-6.30857	-6.10237	0.669277	0	-11	41	0	-0.74	0.9	0.65	0.013	1	0
[truncated: 1 more columns]
